# Supplementary material for: Limited Sustained Local Transmission of HIV-1 CRF01_AE in New South Wales, Australia
Source: Viruses. 2019 May 27;11(5):482. doi: 10.3390/v11050482 (PMC6563510; doi:10.3390/v11050482)
Supplement: Supplementary file 1 [file viruses-11-00482-s001.zip]

Archive with 9 entries (8 files):
- DiGiallonardo_FigureS1.pdf
- __MACOSX/
- __MACOSX/._DiGiallonardo_FigureS1.pdf
- DiGiallonardo_FigureS2.pdf
- __MACOSX/._DiGiallonardo_FigureS2.pdf
- SupplementaryFigureLegends.docx
- __MACOSX/._SupplementaryFigureLegends.docx
- Table_S1.xlsx
- __MACOSX/._Table_S1.xlsx
