# Supplementary material for: Limited Sustained Local Transmission of HIV-1 CRF01_AE in New South Wales, Australia
Source: Viruses. 2019 May 27;11(5):482. doi: 10.3390/v11050482 (PMC6563510; doi:10.3390/v11050482)
Supplement: Supplementary file 1 [file viruses-11-00482-s001.zip › Table_S1.xlsx]

## Sheet: Sheet1
Accession number
AB587100
AB640334
AB640362
AB640400
AB640416
AB640472
AB640474
AB640478
AB690986
AB690998
AB691008
AB691009
AB691017
AB691022
AB691030
AB691049
AB691057
AB691073
AB691077
AB691081
AB703616
AB716138
AB747377
AB747381
AB747417
AB747439
AB747444
AB747445
AB747447
AB747448
AB747452
AB747455
AB747456
AB747457
AB747460
AB747461
AB747462
AB747467
AB747470
AB747471
AB747472
AB747477
AB747479
AB747481
AB747482
AB747488
AB747491
AB747493
AB747495
AB747496
AB747498
AB747499
AB747501
AB747505
AB747507
AB747508
AB747509
AB747511
AB747512
AB747513
AB747517
AB747518
AB747535
AB747537
AB747539
AB747540
AB747541
AB747542
AB747544
AB747546
AB747547
AB747549
AB863769
AB863983
AB864020
AB864045
AB864052
AB864074
AB864078
AB864085
AB864131
AB864146
AB864284
AB864287
AB864308
AB864457
AB864459
AB864464
AB864596
AB864604
AB864629
AB864778
AB864855
AB865246
AB865258
AB865350
AB865527
AB865630
AB865839
AB865840
AB865975
AB866343
AB866381
AB866458
AB866459
AB866781
AB866792
AB867113
AB867152
AB867536
AB868070
AB868562
AB868584
AB868647
AB868813
AB868927
AB894951
AB895057
AB895063
AB895071
AB895151
AB895276
AB895367
AB895400
AB895423
AB895440
AB895484
AB895507
AB895521
AB895548
AB895681
AB896094
AB896156
AB896314
AB896319
AB896325
AB896373
AB896378
AB896393
AB896414
AB896499
AB896553
AB896575
AB896587
AB896615
AB896641
AF457369
AJ971134
AM886187
AM886192
AM886193
AM886194
AM886203
AM886205
AM886218
AY165258
AY165276
AY165279
AY237964
AY237974
AY237994
AY238002
AY238025
AY238034
AY238052
AY238059
AY238063
AY238101
AY238125
AY238129
AY358036
AY358037
AY358038
AY358040
AY358041
AY358056
AY358059
AY358062
AY358064
AY358068
AY358070
AY358071
AY358072
AY694322
AY870143
AY870144
AY870148
AY870151
AY870152
AY870161
AY870163
AY870173
AY870178
AY870187
AY870190
AY870195
AY870201
AY870203
AY870204
AY870205
AY870207
AY870209
AY870213
AY870215
AY870221
AY870222
AY870225
AY870227
AY870239
AY870242
AY870243
AY870245
AY887050
AY904629
AY904631
AY904634
AY904670
AY904685
AY904706
AY945713
AY945719
AY945730
AY960885
DQ013379
DQ013394
DQ013428
DQ013446
DQ013476
DQ013495
DQ130520
DQ130536
DQ130540
DQ130652
DQ130679
DQ130690
DQ130696
DQ130721
DQ130723
DQ130755
DQ130852
DQ130887
DQ130930
DQ130931
DQ130932
DQ130933
DQ130952
DQ130967
DQ131029
DQ131034
DQ131043
DQ131046
DQ131069
DQ152492
DQ152671
DQ152745
DQ168576
DQ177215
DQ314731
DQ314732
DQ366664
DQ643008
DQ831362
DQ831366
DQ831387
DQ831446
DQ831469
DQ859179
EF036528
EF122518
EF122521
EF122524
EF122527
EF122530
EF122532
EF122534
EF122535
EF122536
EF122537
EF122541
EF122592
EF199552
EF199557
EF199566
EF199570
EF199572
EF199578
EF199579
EF199583
EF199588
EF199591
EF199592
EF199593
EF199602
EF199617
EF199620
EU164906
EU248334
EU248366
EU248377
EU248422
EU248429
EU518256
EU518290
EU673410
EU715185
EU715188
EU715190
EU715191
EU715203
EU715219
EU715231
EU715234
EU786670
EU921955
EU921958
EU921960
EU921961
EU921962
EU921979
FJ006950
FJ006954
FJ006960
FJ006972
FJ006973
FJ006974
FJ006975
FJ006981
FJ006983
FJ006984
FJ006990
FJ007000
FJ007001
FJ007002
FJ007003
FJ007006
FJ007007
FJ007008
FJ007012
FJ007013
FJ007017
FJ007018
FJ007019
FJ007028
FJ007035
FJ007038
FJ007040
FJ007041
FJ007043
FJ007045
FJ007047
FJ007048
FJ007055
FJ007056
FJ007057
FJ007060
FJ007067
FJ007077
FJ007078
FJ007079
FJ007083
FJ007085
FJ007091
FJ007092
FJ007096
FJ007098
FJ007099
FJ007108
FJ007109
FJ007114
FJ007115
FJ007120
FJ007123
FJ007126
FJ007130
FJ007131
FJ007132
FJ007134
FJ007135
FJ007137
FJ007140
FJ007141
FJ007145
FJ007147
FJ007148
FJ007154
FJ007155
FJ007156
FJ007167
FJ007168
FJ007171
FJ007172
FJ007174
FJ007178
FJ007179
FJ007187
FJ007192
FJ007195
FJ007196
FJ007197
FJ007198
FJ007205
FJ007208
FJ007212
FJ007213
FJ007215
FJ007219
FJ007220
FJ007231
FJ007234
FJ007239
FJ007240
FJ007241
FJ007245
FJ007246
FJ007247
FJ007252
FJ007255
FJ007256
FJ007257
FJ007262
FJ007264
FJ007265
FJ007266
FJ007268
FJ007269
FJ007270
FJ007271
FJ007276
FJ007277
FJ007278
FJ007279
FJ007282
FJ007283
FJ007285
FJ007286
FJ007293
FJ007297
FJ007298
FJ007302
FJ007303
FJ007308
FJ007309
FJ007310
FJ007317
FJ007318
FJ007320
FJ007321
FJ007322
FJ007323
FJ007324
FJ007325
FJ007326
FJ007327
FJ007338
FJ375090
FJ441290
FJ531405
FJ531406
FJ531408
FJ531411
FJ531412
FJ531413
FJ531414
FJ531416
FJ531419
FJ531421
FJ531422
FJ531423
FJ531429
FJ531431
FJ531432
FJ531433
FJ531434
FJ531436
FJ531442
FJ531443
FJ531444
FJ531447
FJ531449
FJ531455
FJ531458
FJ531468
FJ531480
FJ752417
FJ752418
FJ752419
FM251953
FM251960
FM251969
FM251973
FM251974
FM251977
FM251978
FM251979
FM251983
FM251989
FM251993
FM251994
FM251997
FM251999
FM252000
FM252008
FM252009
FM252011
FM252015
FM252016
FM252018
FM252027
FR773523
GQ240982
GQ290704
GQ290706
GQ290707
GQ290709
GQ290710
GQ290720
GQ290721
GQ290722
GQ290723
GQ290740
GQ332097
GQ332100
GQ332104
GQ332107
GQ332110
GQ332112
GQ332133
GQ332135
GQ332136
GQ332147
GQ332149
GQ332154
GQ332155
GQ332158
GQ332160
GQ332162
GQ332173
GQ332180
GQ332181
GQ332189
GQ352007
GQ352031
GQ352041
GQ352216
GQ352225
GQ352235
GQ398835
GQ398840
GQ398868
GQ398890
GQ399064
GQ399072
GQ399134
GQ399214
GQ399217
GQ399221
GQ399264
GQ399276
GQ399352
GQ399388
GQ399429
GQ399452
GQ399478
GQ399492
GQ399648
GQ399685
GQ399736
GQ399864
GQ400027
GQ400034
GQ400205
GQ400404
GQ400559
GQ400828
GQ400833
GQ400852
GQ400983
GQ400984
GQ443554
GQ845126
GQ857155
GQ857160
GQ857179
GQ857180
GQ857220
GQ857223
GQ857235
GQ857243
GQ857252
GQ857256
GU564221
GU564225
GU564227
GU564228
GU564229
GU906862
GU906876
HE590887
HE590895
HE590915
HE590919
HE590943
HE590950
HE590954
HE590958
HE590971
HE590978
HE590981
HE590986
HE590994
HE590996
HE590998
HE591003
HE591004
HE591016
HE591017
HE591022
HE591041
HE591044
HE591065
HG421481
HG421547
HG421596
HG421627
HG421646
HG421652
HG421661
HG421670
HQ009581
HQ215553
HQ215555
HQ215580
HQ215581
HQ215585
HQ245679
HQ588180
HQ588182
HQ588192
HQ588195
HQ588206
HQ588211
HQ588212
HQ588214
HQ588222
HQ588223
HQ588226
HQ588229
HQ588230
HQ588233
HQ588236
HQ588237
HQ588241
HQ588244
HQ588246
HQ588247
HQ588248
HQ588249
HQ588250
HQ588251
HQ588253
HQ588254
HQ588257
HQ588260
HQ588261
HQ588265
HQ588267
HQ588269
HQ588303
HQ657755
HQ657881
HQ657984
HQ898241
HQ898242
HQ898248
HQ898260
HQ898266
HQ898270
HQ898271
HQ898279
HQ898282
HQ898290
HQ898294
HQ898300
HQ898305
HQ898318
HQ898332
HQ898339
HQ898348
HQ898350
HQ898354
HQ898360
HQ898364
HQ898365
HQ898368
HQ898372
HQ898375
HQ898376
HQ898377
HQ898378
HQ898382
HQ898383
HQ898384
HQ898386
HQ898389
HQ898392
HQ898393
HQ898395
HQ898396
HQ898399
HQ898404
HQ898406
HQ898415
HQ898421
HQ898470
HQ898494
HQ898498
HQ898539
HQ898542
HQ898547
HQ898556
HQ898557
HQ898611
HQ898622
HQ898624
HQ996501
HQ996503
HQ996505
HQ996507
HQ996508
HQ996510
HQ996517
HQ996518
JF340054
JF505557
JF505563
JF769781
JF769802
JF769850
JF906577
JF906591
JF906597
JF906606
JF906610
JF906611
JF906615
JF906621
JF906636
JF906639
JF906641
JF906646
JF906652
JF906661
JF906663
JF906664
JF906675
JF906685
JF906688
JF906692
JN223152
JN248322
JN248325
JN248327
JN248328
JN248332
JN248334
JN248355
JN248356
JN620508
JN634410
JN634466
JN634470
JN786405
JN786406
JN786411
JN786437
JN786447
JN786448
JN786473
JN786489
JN786493
JN786495
JN786506
JN786510
JN786511
JN786535
JN786539
JN786540
JN786541
JN786550
JN786553
JN786557
JN786566
JN786578
JN848842
JN848858
JN848863
JN848873
JN848895
JN848896
JN848902
JN848905
JN848913
JN848915
JN860763
JN860764
JN860768
JN885714
JQ028200
JQ028203
JQ028206
JQ028213
JQ028214
JQ028221
JQ028227
JQ028229
JQ028234
JQ028235
JQ028236
JQ028239
JQ028241
JQ028251
JQ028257
JQ028258
JQ028261
JQ028263
JQ028268
JQ028269
JQ028313
JQ028315
JQ028323
JQ028324
JQ028326
JQ028329
JQ028332
JQ028333
JQ028336
JQ028343
JQ028345
JQ028346
JQ028348
JQ028351
JQ028354
JQ028356
JQ028357
JQ028363
JQ028364
JQ028366
JQ028372
JQ028376
JQ028403
JQ028404
JQ028405
JQ028406
JQ235009
JQ235011
JQ302546
JQ302549
JQ302550
JQ302562
JQ302570
JQ302572
JQ302573
JQ302574
JQ302575
JQ302582
JQ302583
JQ302585
JQ302590
JQ302594
JQ302597
JQ302599
JQ302607
JQ302616
JQ302628
JQ302631
JQ302634
JQ302639
JQ302644
JQ302645
JQ302646
JQ302652
JQ302653
JQ302654
JQ302655
JQ302656
JQ302660
JQ302661
JQ302662
JQ302664
JQ302672
JQ302673
JQ302678
JQ302679
JQ302682
JQ302683
JQ302684
JQ302685
JQ302687
JQ302692
JQ302695
JQ302698
JQ302705
JQ302713
JQ302718
JQ302719
JQ302723
JQ302724
JQ302729
JQ302731
JQ302733
JQ302736
JQ302742
JQ302743
JQ302744
JQ302745
JQ302747
JQ302751
JQ302752
JQ302753
JQ312371
JQ312378
JQ312385
JQ364350
JQ364358
JQ364377
JQ364414
JQ364416
JQ617203
JQ617220
JQ617228
JQ658614
JQ698743
JQ698780
JQ698787
JQ698821
JQ698826
JQ901022
JQ901025
JQ901028
JQ901030
JQ901031
JQ901032
JQ901034
JQ901035
JQ901038
JQ901039
JQ901041
JQ901044
JQ901048
JQ901050
JQ901054
JQ901058
JQ901059
JQ901060
JQ901064
JQ901066
JQ901067
JQ901069
JQ901074
JQ901075
JQ901077
JQ901078
JQ901079
JQ901082
JQ901083
JQ901085
JQ901086
JQ901088
JQ901089
JQ901092
JX070532
JX112797
JX112798
JX112800
JX112801
JX112802
JX112803
JX112804
JX112806
JX112808
JX112811
JX112812
JX112814
JX112816
JX112822
JX112824
JX112826
JX112828
JX112842
JX112846
JX112848
JX112849
JX112850
JX112852
JX112853
JX112854
JX112855
JX112856
JX112857
JX112858
JX112859
JX112860
JX112861
JX112862
JX112863
JX112864
JX112865
JX112866
JX112870
JX123788
JX123790
JX271279
JX299729
JX299996
JX300251
JX300442
JX300503
JX300913
JX301056
JX301126
JX412347
JX446687
JX446691
JX446695
JX446721
JX446723
JX446724
JX446727
JX446854
JX446855
JX446856
JX446857
JX446858
JX446859
JX446860
JX446861
JX446862
JX446878
JX446879
JX446880
JX446881
JX446882
JX446883
JX446884
JX446885
JX446886
JX446887
JX446901
JX446903
JX446904
JX446918
JX446923
JX446926
JX446932
JX446936
JX446939
JX446940
JX446941
JX446955
JX446959
JX447005
JX447018
JX447019
JX447020
JX447021
JX447022
JX447023
JX447024
JX447025
JX447026
JX447027
JX447033
JX447036
JX447037
JX447038
JX447039
JX447040
JX447063
JX447067
JX447069
JX447070
JX447079
JX447082
JX447083
JX447084
JX447085
JX447086
JX447096
JX447099
JX447122
JX447123
JX447124
JX447125
JX447126
JX447128
JX447129
JX447130
JX447131
JX447188
JX447189
JX447192
JX447196
JX447198
JX447266
JX447267
JX447268
JX447270
JX447271
JX447272
JX447273
JX447274
JX447275
JX447315
JX447316
JX447317
JX447321
JX447325
JX447326
JX447339
JX447340
JX447342
JX447343
JX447350
JX447351
JX447352
JX447353
JX447354
JX447356
JX447358
JX447359
JX447360
JX447361
JX447363
JX447364
JX447366
JX447367
JX447405
JX447408
JX447409
JX447411
JX447459
JX447460
JX447462
JX447478
JX447486
JX447487
JX447489
JX447491
JX447492
JX447537
JX447543
JX447544
JX447547
JX447549
JX447596
JX447597
JX447600
JX447604
JX447623
JX447628
JX447644
JX447649
JX447650
JX447652
JX447656
JX447680
JX447681
JX447682
JX447684
JX447685
JX447686
JX447687
JX447696
JX447726
JX447731
JX447732
JX447733
JX447734
JX447735
JX447827
JX447828
JX447829
JX447830
JX447832
JX447833
JX447834
JX447835
JX447836
JX447837
JX447838
JX447839
JX447841
JX447842
JX447935
JX447949
JX447952
JX447953
JX447955
JX447957
JX447969
JX447970
JX447972
JX447973
JX447974
JX447975
JX447977
JX447991
JX447993
JX447994
JX447996
JX447997
JX447999
JX448000
JX448028
JX448030
JX448031
JX448032
JX448068
JX448069
JX448070
JX448173
JX448177
JX448178
JX448179
JX448213
JX448215
JX448283
JX448285
JX448286
JX448287
JX448288
JX448297
JX448300
JX459976
JX460247
JX460348
JX460422
JX460502
JX460523
JX460552
JX460553
JX574661
JX574662
JX574663
JX863934
JX960605
JX960606
JX960608
JX960611
JX960612
JX960613
JX960614
JX960615
JX960618
JX960619
JX960621
JX960623
JX960625
JX960626
JX960627
JX960628
JX960630
JX960631
JX960633
JX960634
KC181221
KC181223
KC181232
KC181235
KC181239
KC181245
KC181246
KC181249
KC181252
KC181254
KC181260
KC181262
KC181281
KC181295
KC181309
KC183775
KC183777
KC183779
KC183780
KC183782
KC183783
KC203256
KC203279
KC203288
KC203294
KC203297
KC203303
KC203305
KC203307
KC237954
KC237957
KC237962
KC237990
KC238049
KC238065
KC238082
KC238199
KC238201
KC238305
KC477959
KC477997
KC478000
KC478037
KC478055
KC596062
KC740510
KC740522
KC740541
KC740549
KC762601
KC791224
KC791230
KC791232
KC791234
KC791236
KC791245
KC791250
KC791252
KC791265
KC791273
KC791277
KC791281
KC791284
KC791294
KC791297
KC791314
KC791320
KC791322
KC791328
KC791348
KC791360
KC791409
KC791412
KC791417
KC810575
KC810623
KC810657
KC810786
KC810813
KC810814
KC857120
KC857129
KC857182
KC857226
KC857237
KC867584
KC867595
KC867635
KC867646
KC870029
KC870041
KC888272
KC888356
KC888422
KC888423
KC888467
KC888673
KC888715
KC888723
KC888743
KC913740
KC913743
KC913756
KC913757
KC913786
KC913789
KC913838
KC913842
KC913861
KC921398
KC921413
KC921418
KC921432
KC921434
KC921447
KC921448
KC921450
KC921480
KC921496
KC921500
KC921525
KC921539
KC921579
KC921580
KC921588
KC921592
KC921593
KC921613
KC921619
KC921621
KC921628
KC921633
KC921654
KC921661
KC921663
KC921664
KC921695
KC921723
KC921737
KC921759
KC921883
KC921891
KC921895
KC921909
KC921911
KC921924
KC921973
KC921984
KC924529
KC924530
KC962512
KC962519
KC962520
KC962528
KC962534
KC962538
KC962548
KC970884
KC970897
KC970900
KC970902
KC970906
KC970908
KC970913
KC970926
KC970945
KC970969
KC970971
KC971010
KC971038
KC990127
KC994162
KC994175
KC994178
KC994182
KC994186
KC994193
KC994227
KC994232
KC994268
KC994279
KC994285
KC994286
KC994293
KC994294
KC994319
KC994322
KC994327
KC994358
KC994364
KC994365
KC994367
KC994379
KC994392
KC994393
KC994403
KC994414
KC994422
KC994425
KC994430
KC994437
KC994438
KC994445
KF267702
KF273877
KF273879
KF453822
KF453824
KF453856
KF745239
KF745242
KF745244
KF745247
KF745254
KF745257
KF745266
KF745284
KF745287
KF745289
KF745295
KF745304
KF745314
KF745321
KF745325
KF745340
KF745346
KF745353
KF745359
KF745392
KF745395
KF745421
KF745438
KF745445
KF745451
KF745459
KF745473
KF745476
KF745486
KF745488
KF745495
KF745502
KF745504
KF745537
KF745538
KF745539
KF745540
KF745575
KF745592
KF745609
KF745654
KF745659
KF745660
KF745682
KF745688
KF745698
KF745700
KF745701
KF745705
KF745707
KF745712
KF758551
KF835132
KF835161
KF835184
KF835185
KF835189
KF835191
KF835222
KF835235
KF835245
KF835247
KF835502
KF835513
KF835542
KF857359
KF857360
KF857361
KF857362
KF857375
KF857376
KF857379
KF857381
KF857383
KF857388
KF857390
KF857391
KF857393
KF857395
KF857396
KF857399
KF857400
KF857401
KF857402
KF857404
KF857405
KF857412
KF857418
KF857420
KF857422
KF857423
KF857429
KF857432
KF857433
KF857446
KF857448
KF857449
KF857457
KF857458
KF874396
KF914613
KF927150
KF927151
KJ401493
KJ401498
KJ401521
KJ401529
KJ401551
KJ401563
KJ401612
KJ401641
KJ401735
KJ499580
KJ570783
KJ570793
KJ570794
KJ570800
KJ570824
KJ570847
KJ570850
KJ598505
KJ598556
KJ598588
KJ614025
KJ614030
KJ614031
KJ614034
KJ614038
KJ614048
KJ614050
KJ614057
KJ614063
KJ614069
KJ614071
KJ614073
KJ614074
KJ614076
KJ614079
KJ614081
KJ614083
KJ614085
KJ614086
KJ614088
KJ614097
KJ614113
KJ614114
KJ614120
KJ723095
KJ770085
KJ770232
KJ770397
KJ770666
KJ770888
KJ778897
KJ820095
KJ820097
KJ820099
KJ820100
KJ820103
KJ820104
KJ820130
KJ820136
KJ820138
KJ820141
KJ820142
KJ865362
KJ865380
KJ868964
KM057340
KM212844
KM212847
KM212856
KM212859
KM212874
KM212878
KM212881
KM258708
KM258765
KM258780
KM258825
KM258850
KM258851
KM370214
KM395731
KM395732
KM395733
KM395737
KM395742
KM395743
KM395744
KM395745
KM395746
KM395751
KM395764
KM395766
KM395767
KM820303
KM820408
KM985019
KM985020
KP109504
KP109505
KP109506
KP109507
KP109508
KP170487
KP178422
KP178426
KP178427
KP178438
KP178439
KP235084
KP250660
KP250663
KP250672
KP250675
KP250676
KP250690
KP250692
KP250705
KP250713
KP250715
KP250724
KP250728
KP250730
KP250750
KP250772
KP250786
KP250802
KP250805
KP250811
KP250812
KP411842
KP418590
KP418601
KP418621
KP418624
KP418630
KP418631
KP418805
KP418806
KP873161
KP873162
KP873163
KP873164
KP992352
KP992359
KP992384
KP992432
KR106836
KR106909
KR106979
KR187186
KR187205
KR187206
KR187209
KR187211
KR187215
KR187220
KR187222
KR187224
KR187228
KR187232
KR187234
KR187240
KR187254
KR187272
KR187287
KR187317
KR187320
KR187333
KR187334
KR187340
KR187345
KR187363
KR187370
KR187378
KR187391
KR187400
KR187424
KR187427
KR187434
KR187465
KR187474
KR187478
KR187479
KR187485
KR187497
KR187504
KR187530
KR187532
KR187534
KR187566
KR187582
KR187595
KR187598
KR187632
KR187644
KR187665
KR187702
KR187703
KR187715
KR187765
KR187781
KR187788
KR187813
KR187815
KR187823
KR187837
KR187854
KR187871
KR187878
KR187892
KR187900
KR187901
KR187908
KR187911
KR187931
KR187937
KR187949
KR187954
KR187961
KR187963
KR187975
KR187987
KR187997
KR188005
KR188040
KR188041
KR188048
KR188057
KR188097
KR188110
KR188118
KR188141
KR188161
KR188205
KR188216
KR188238
KR188239
KR188240
KR188245
KR188252
KR188259
KR188261
KR188270
KR188304
KR188308
KR188312
KR188345
KR188349
KR188384
KR188407
KR188408
KR188419
KR188424
KR188430
KR233391
KR604984
KR997971
KT192010
KT192015
KT192017
KT284559
KT284612
KT374385
KT374386
KT374388
KT378643
KT378646
KT378647
KT378649
KT378652
KT378662
KT378666
KT378673
KT378680
KT378684
KT378702
KT378711
KT378715
KT378720
KT378723
KT378728
KT378734
KT378747
KT378752
KT378754
KT378763
KT378764
KT378767
KT378768
KT378772
KT378776
KT378779
KT378780
KT378782
KT378788
KT378790
KT378792
KT378794
KT378800
KT378808
KT378809
KT378821
KT378823
KT378824
KT378827
KT378836
KT378837
KT378838
KT378842
KT378847
KT378848
KT378854
KT378855
KT378860
KT378867
KT378869
KT378873
KT378877
KT378879
KT378883
KT378885
KT378896
KT378912
KT378915
KT378916
KT378917
KT378932
KT378935
KT378942
KT378951
KT378960
KT378963
KT378972
KT378976
KT378978
KT378981
KT378993
KT378999
KT379016
KT379018
KT379026
KT379029
KT379032
KT379052
KT379059
KT379110
KT379115
KT379134
KT379139
KT379146
KT379161
KT379163
KT379172
KT379182
KT379188
KT379194
KT379217
KT379246
KT379254
KT379257
KT379266
KT379269
KT379272
KT379286
KT379299
KT379325
KT379329
KT379345
KT379355
KT379356
KT379360
KT379457
KT379478
KT379484
KT379490
KT379512
KT379515
KT379519
KT379524
KT379525
KT379573
KT379575
KT379577
KT379583
KT379585
KT379607
KT379611
KT379617
KT379630
KT379654
KT379665
KT379675
KT379676
KT379677
KT379678
KT379682
KT379691
KT379701
KT379711
KT379720
KT379722
KT379728
KT379737
KT379748
KT379753
KT379754
KT379784
KT379787
KT379789
KT379795
KT379805
KT379821
KT379839
KT379848
KT379861
KT379864
KT379874
KT379875
KT379876
KT379880
KT379883
KT379890
[truncated: 879 more rows]
